# Supplementary material for: Population Dynamics of Epithelial-Mesenchymal Heterogeneity in Cancer Cells
Source: Biomolecules. 2022 Feb 23;12(3):348. doi: 10.3390/biom12030348 (PMC8945776; doi:10.3390/biom12030348)
Supplement: Supplementary file 1 [file biomolecules-12-00348-s001.zip]

Archive with 1 entries (1 files):
- biomolecules-1586211-supplementary.pdf
